# Supplementary material for: Near vision symptoms and their association with refractive error and binocular vision function among medical sciences students
Source: PeerJ. 2026 Jun 30;14:e21532. doi: 10.7717/peerj.21532 (PMC13330743; doi:10.7717/peerj.21532)
Supplement: Supplemental Information 1 [file peerj-14-21532-s001.xlsx]

## Sheet: Raw data
age	Gender	VA_OU	CS_OU	Spherical equivalent	PFV_break	PFV_Recovery	NFV_break	NFV_Recovery	NPC_break	NPC_Recovery	Accommodative amplitude	Accommodative Facility	Vergence Facility	Stereo Accuity	CISS
25	Male	.-0.21	2.17	.-3.50	25	20	18	16	6	7	9	11	12	20	8
23	Male	-0.28	2.16	0	14	12	18	14	6	8	10	11	16	50	17
22	Male	0.82	1.84	.-17.75	25	18	16	14	14	16	8	7	10	400	9
24	Male	.-0.23	2.24	.-0.25	16	12	16	14	13	15	8	7	6	100	7
23	Male	.-0.27	2.21	.-4.25	35	30	12	10	5	8	8	9	10	100	2
22	Male	.-0.21	2.17	.-1.75	18	16	12	10	14	15	10	7	20	63	14
23	Male	.-0,05	2.18	.-0.75	35	30	14	12	3		9	9	16	40	3
24	Male	-0.26	2.15	-0.5	14	12	16	12	7	9	9	4	5	63	19
23	Male	.-0.13	2.17	.-0.75	30	20	25	20	7	11	10	8	16	63	10
22	Male	-0.26	2.11	-3.75	14	10	18	16	8	11	12	9	10	63	14
23	Male	-0.06	1.95	-0.25	18	16	14	12	10	12	11	8	12	63	26
22	Male	-0.13	2.16	0.5	14	12	25	20	5	7	10	9	9	100	26
24	Male	-0.24	1.98	-0.75			20	18	4	6	13	8	10	50	10
23	Male	-0.09	2.08	-1.5	35	25	14	12	8	9	11	5	15	63	16
23	Male	-0.29	2.17	-0.75	30	20	18	14	3	3	8	2	13	100	25
23	Male	-0.25	2.16	-2	25	18	12	10	7	10	10	5	9	160	11
23	Male	-0.13	2.17	-1	20	18	14	12	3	3	11	7	4	160	19
23	Male	-0.09	1.86	0.75	10	8	16	14	9	10	10	4	8	50	8
23	Male	0.32	2.17	-0.25	16	14	14	12	5	7	8	5	12	50	1
23	Male	-0.14	2.17	0.25	25	20	25	18	6	8	11	9	11	100	3
24	Male	-0.13	2.18	-5	20	18	16	14	3	3	9	16	14	50	21
23	Male	-0.05	2.01	-1	18	16	14	12	4	7	10	11	20	100	6
24	Male	-0.08	2.07	3.25	40	30	30	25	11	14	9	6	5	200	20
22	Male	-0.17	1.94	-0.5	14	12	8	6	10	14	7	8	14	100	40
21	Female	0	1.96logCS	-1.5	14	12	10	8	5	6	15	11		160	22
18	Female	0	1.89logCS	-4.5	25	20	25	18	7	8	15	15	15	20	22
25	Female	0.4	1.62	0	18	16	14	10	18	17	7				0
22	Female	0	1.87logCS	0	12	2	12	10	5	7	9	15	17	25	6
22	Female	0	2logCS	0	8	4	14	12	7	8	14	17	9		7
19	Female	0	1.86logCS	0	18	16	16	14	8	10	12	15	15	20	10
19	Female	0	2logCS	0	6	2	10	8	10	13	9	5			5
22	Female	0	1.5	0							10	14			2
19	Female	0	1.6	0	14	12	14	12	8	10	12	15	19	25	26
20	Male	0	1.83logCS	0	16	14	6	4	4	8	15	3		160	0
22	Male	0	1.91logCS	0	16	14	12	10	3		15	9		100	10
23	Male	0	1.87logCS	-0.25	12	10	12	10	16	20	10	11	9	400	26
23	Male	0	1.76logCS	0	14	12	8	6	6	8	9	4	7	100	12
24	Male	0.7	1.87logCS	-5						3	15	13	12	100	13
20	Male	0	1.76logCs	0	14	12	8	6	8	10	3	5	3	160	3
26	Male	0	1.82logCS	0	25	16	20	16	5	10	13	8	12		2
23	Male	0.1	181logCS	0	12	10	25	18	6	7	11	5		160	12
23	Male	0	1.78logCS	0	12	10	16	10	6	12	10	7		100	6
21	Male	0	1.99logCS	0	10	8	12	10	6	8	10	10	8	100	4
23	Male	0	1.83logCS	0					5	7	11	14		60	6
22	Female	0	1.93	-1.25	14	10	12	10	9	10	12	7	11	100	14
24	Female	0	1.84logCS	0	20	18	25	20	6	7	9	13	11	25	24
24	Female	0	1.88logCS	0	18	16	14	12	9	11	12	11	24	32	9
24	Female	0	1.91logCS	-0.75	14	12	18	16	8	10	8	17	18	40	27
20	Female	0	1.83logCS	1.25	10	8	12	10		11	10	13			25
19	Female	0	1.82logCS	0			18	14	5	10	10	13	18	50	16
27	Male	0	1.72logCS	0	10	8	18	16	12	38	9	12		40	20
26	Male	0	1.82logCS	0	25	16	20	16	5	10	13	8	12		2
22	Male	0	1.79logCS	-8.75	25	16	20	18	5	6	12	8	13	50	4
22	Male	0	1.77logCS	-0.75	8	6	6	4	5	8	12	4	8	100	12
23	Male	0	1.63logCS	0	14	12	12	10	5	9	10	9		160	39
22	Male	0	2.0logCS	0	10	6	16	14	5	7	9	8	8	100	3
24	Male	0	1.90logCS	0	8	6	12	10	11	10	12	11	13	80	2
23	Male	0	195logCS	0	14	12	12	10	10	8	12	11	12	80	10

## Sheet: CISS
Emmetropic	Ametropic
8	26
17	26
9	25
7	19
2	21
14	27
3	21
19	40
10	22
14	22
10	26
16	26
11	24
8	27
6	25
7	21
0	39
6
7
10
5
2
0
10
12
13
3
2
12
6
4
6
14
9
16
2
4
12
3
2
10
